# Supplementary material for: Occurrence of microplastics in edible aquatic insect Pantala sp. (Odonata: Libellulidae) from rice fields
Source: PeerJ. 2022 Feb 8;10:e12902. doi: 10.7717/peerj.12902 (PMC8833222; doi:10.7717/peerj.12902)
Supplement: Supplemental Information 1 [file peerj-10-12902-s001.xlsx]

## Sheet: weight
		Rep.	wet weight (g)
	sample type		1	2	3	4	5	mean		Frangment	Fiber	rod	Total MPs	n (individual)	mean		Green	Blue	Violet	Pink	Orange	Total
		1	0.369	0.4425	0.4577	0.361	0.4367	0.41338		11	2	2	15	5	3		0	7	7		1	15
		2	0.4343	0.4126	0.4506	0.4601	0.2926	0.41004		7	2		9	5	1.8			2	7			9
		3	0.452	0.4737	0.4831	0.4107	0.4251	0.44892		4	10	2	16	5	3.2			7	6	1	2	16
		4	0.2337	0.2519	0.1647	0.1514	0.2477	0.20988		3			3	5	0.6				1	1	1	3
		5	0.1554	0.2547	0.1312	0.233	0.1424	0.18334		6	10	1	17	5	3.4			4	7	4	2	17
		6	0.1913	0.224	0.1413	0.2718	0.1865	0.20298		7	1		8	5	1.6			1	7			8
		7	0.2841	0.3263	0.2761	0.2204	0.2889	0.27916		1		1	2	5	0.4				2			2
		8	0.2839	0.2598	0.2865	0.2366	0.3318	0.27972		8	2	1	11	5	2.2			4	6		1	11
		9	0.3013	0.3012	0.3968	0.2574	0.2585	0.30304		2			2	5	0.4			1	1			2
		10	0.3265	0.368	0.3376	0.308	0.3421	0.33644			2		2	5	0.4			1			1	2
		11	0.2777	0.3066	0.262	0.3576	0.3565	0.31208		1			1	5	0.2				1			1
		12	0.3469	0.3298	0.2938	0.303	0.2485	0.3044		1			1	5	0.2				1			1
		13	0.2928	0.316	0.3339	0.2821	0.3661	0.31818		1		1	2	5	0.4				1	1		2
		14	0.2942	0.2606	0.2681	0.3186	0.3188	0.29206		1	11		12	5	2.4			11	1			12
		15	0.2809	0.3815	0.2522	0.2909	0.2719	0.29548		7	3		10	5	2			3	2	5		10
		16	0.3444	0.3102	0.3141	0.3611	0.395	0.34496		1	2		3	5	0.6			1	2			3
		17	0.2425	0.2994	0.3084	0.3348	0.2796	0.29294		3	1		4	5	0.8			1	2		1	4
		18	0.3748	0.4107	0.3256	0.2571	0.3856	0.35076		2	1		3	5	0.6			1	2			3
		control	-	-	-	-	-						0
	GT	1	0.0414	0.0464	0.0879	0.0612	0.0536	0.0581		12	3	1	16	5	3.2		0	2	10	2	2	16
		2	0.0502	0.0394	0.0485	0.0331	0.0307	0.04038		7	3		10	5	2			7	3			10
		3	0.0623	0.0791	0.068	0.0993	0.0681	0.07536		5	7		12	5	2.4		1	6	3	2		12
		4	0.0373	0.0418	0.046	0.0364	0.044	0.0411		5	1		6	5	1.2			1	4	1		6
		5	0.0293	0.0471	0.0298	0.0388	0.0433	0.03766		3			3	5	0.6				3			3
		6	0.0344	0.0356	0.038	0.0369	0.0326	0.0355		3	3		6	5	1.2			1	5			6
		7	0.0226	0.04	0.034	0.0318	0.0361	0.0329		3	3		6	5	1.2			3	2		1	6
		8	0.0308	0.0299	0.0275	0.0315	0.0414	0.03222			5		5	5	1			3	1		1	5
		9	0.0226	0.0229	0.0237	0.0275	0.0245	0.02424		1	2		3	5	0.6			1	2			3
		10	0.0346	0.0442	0.0495	0.0398	0.0411	0.04184		2			2	5	0.4			1	1			2
		11	0.0425	0.0427	0.039	0.0344	0.0488	0.04148		1	1	1	3	5	0.6				3			3
		12	0.0301	0.0358	0.0557	0.0495	0.0453	0.04328		2	1		3	5	0.6				3			3
		13	0.0436	0.0383	0.0212	0.0442	0.0332	0.0361		3	2		5	5	1			1	3		1	5
		14	0.0284	0.0243	0.0355	0.0279	0.03	0.02922		2			2	5	0.4			1	1			2
		15	0.0357	0.0286	0.0251	0.0327	0.0276	0.02994		1	1	1	3	5	0.6				2		1	3
		16	0.0423	0.0376	0.0428	0.0342	0.0362	0.03862		2			2	5	0.4				2			2
		17	0.0548	0.0321	0.04	0.0404	0.0464	0.04274		5	1		6	5	1.2				5	1		6
		18	0.0375	0.0406	0.0425	0.0458	0.0273	0.03874			2		2	5	0.4			1	1			2
		control											0
	Body without GT	1	0.2904	0.2787	0.2946	0.2767	0.245	0.27708		3	3		6	5	1.2		2		3	1		6
		2	0.2502	0.2641	0.2358	0.784	0.282	0.36322		4			4	5	0.8			1	3			4
		3	0.3049	0.2607	0.2978	0.2919	0.3036	0.29178		1	2	1	4	5	0.8			2	1	1		4
		4	0.2203	0.307	0.2799	0.3079	0.229	0.26882		1	7	1	9	5	1.8			5	3	1		9
		5	0.203	0.1938	0.2101	0.2321	0.2543	0.21866		1	5	2	8	5	1.6			3	4	1		8
		6	0.2615	0.31	0.2118	0.2262	0.2394	0.24978		2	4		6	5	1.2			3	2	1		6
		7	0.1813	0.2017	0.2023	0.2532	0.2065	0.209		2	1		3	5	0.6			1	2			3
		8	0.1494	0.1921	0.1979	0.2158	0.2245	0.19594		1	6		7	5	1.4			4	2		1	7
		9	0.2779	0.1797	0.1786	0.2201	0.1925	0.20976		3	1		4	5	0.8				4			4
		10	0.2533	0.2816	0.2334	0.2128	0.2489	0.246			1		1	5	0.2				1			1
		11	0.1829	0.2221	0.207	0.2413	0.3078	0.23222		1	2		3	5	0.6			1	2			3
		12	0.3178	0.2082	0.3084	0.2569	0.2631	0.27088		1			1	5	0.2				1			1
		13	0.2441	0.2007	0.2946	0.1847	0.1967	0.22416		2			2	5	0.4				1	1		2
		14	0.1949	0.1655	0.217	0.1814	0.1925	0.19026		1			1	5	0.2				1			1
		15	0.2119	0.2029	0.2194	0.2172	0.186	0.20748		1			1	5	0.2				1			1
		16	0.2444	0.2559	0.2109	0.2211	0.2639	0.23924		1	1		2	5	0.4			1			1	2
		17	0.2734	0.196	0.304	0.255	0.2259	0.25086		2			2	5	0.4				1		1	2
		18	0.2752	0.3093	0.2612	0.2154	0.2239	0.257		1		1	2	5	0.4				2			2
		control											0
